# Supplementary material for: Regulations on the Use of Antibiotics in Livestock Production in South America: A Comparative Literature Analysis
Source: Antibiotics (Basel). 2023 Aug 9;12(8):1303. doi: 10.3390/antibiotics12081303 (PMC10451520; doi:10.3390/antibiotics12081303)
Supplement: Supplementary file 1 [file antibiotics-12-01303-s001.zip]

Archive with 1 entries (1 files):
- antibiotics-2501335-supplementary.pdf
